# Supplementary material for: Copy number variation of ribosomal DNA and Pokey transposons in natural populations of Daphnia
Source: Mob DNA. 2012 Mar 5;3:4. doi: 10.1186/1759-8753-3-4 (PMC3315735; doi:10.1186/1759-8753-3-4)
Supplement: Additional file 7 — CT values for all qPCR reactions. This Excel spreadsheet provides CT values for all Daphnia isolates and qPCR amplicons. Replicates that were omitted from the analyses are highlighted in grey. A template for calculating gene number using the ΔCT method is also provided, with sample calculations for isolate P6.7. [file 1759-8753-3-4-S7.XLS]

## Sheet: File 7a
Additional File 7a. Ct values for all qPCR reactions.
Replicates that were omitted from analysis.
Sample	18S			total 28S			uninserted 28S			rPokey			gPokey			Gtp			Tif
	1	2	3	1	2	3	1	2	3	1	2	3	1	2	3	1	2	3	1	2	3
L1.1	17.8148	18.2023	17.9668	17.7799	17.939	17.8731	18.4067	18.5515	18.4556	25.7685	26.0602	26.3287	23.9066	24.0996	23.9681	27.2574	27.2367	27.4304	27.5476	27.5666	27.381
L2.1	16.5519	16.301	16.1559	16.3559	16.4004	16.3352	16.5479	16.8967	16.7104	25.7096	25.8668	25.6564	20.7681	20.9083	20.8987	24.5409	24.9055	24.6066	24.6514	24.757	24.6181
L2.2	17.9027	17.9016	18.1234	18.1517	18.0815	18.3437	18.4506	18.6015	18.8804	26.6606	26.8722	27.3117	23.364	23.5036	23.6046	27.2351	26.918	27.3483	26.7791	26.9606	26.9734
L3.1	16.2598	16.3243	16.1438	16.6736	16.6367	16.855	17.604	17.5517	17.5151	19.2537	18.9236	18.9521	18.0016	17.9732	17.9672	23.9529	23.7369	24.8512	23.9765	23.8311	24.4939
L3.2	18.0564	18.457	18.7027	18.6935	18.7868	18.9182	19.359	19.6873	19.7305	21.0969	21.3324	21.5007	20.7362	20.5198	20.2979	25.6787	25.9759	26.1132	25.9787	25.8586	25.7851
L3.3	15.9165	16.096	15.7466	15.9926	16.2871	16.1381	16.5548	16.5496	16.7963	25.0502	25.2008	25.1758	22.8833	22.8477	22.7872	25.5818	25.4228	25.5755	25.438	25.2838	25.3677
L3.4	15.2028	14.9643	14.8737	15.5661	15.6108	15.7702	15.8777	15.8116	15.8811	23.4948	23.1825	23.5752	21.2841	21.095	21.2549	23.947	23.8515	23.9146	23.8276	23.8322	23.8241
L3.5	17.6043	17.5154	17.7419	17.799	17.9312	17.836	18.5497	18.5111	18.5952	24.0926	24.1695	23.3696	22.1428	21.9482	21.6302	25.3287	25.4355	25.4827	25.3084	25.2605	25.5649
L4.1	15.5176	15.568	15.8215	16.0514	16.3367	16.2636	16.6954	16.6659	16.8062	21.0424	21.016	21.1389	19.7175	20.0655	20.2447	25.0039	24.7539	24.7095	24.9008	24.8234	24.7184
L4.2	15.2724	15.4943	15.1096	15.6671	15.19	15.4937	16.2402	16.037	16.0023	23.1098	22.5084	23.084	20.7556	20.6694	20.4612	24.5436	24.1544	23.9639	24.1592	24.11	23.7597
L4.3	15.7087	15.9642	15.774	16.1806	16.2742	16.105	16.7452	16.7037	16.7777	28.6878	27.65	28.5518	21.6726	21.9609	21.6632	24.0527	24.3017	23.9403	23.8264	23.9451	23.9665
L5.1	17.7359	17.6546	15.7098	18.4735	18.4233	17.9653	18.377	18.8518	18.838	24.8661	24.6508	24.61	22.8109	22.2593	19.0038	25.882	26.4886	26.3229	25.9567	26.2627	25.2423
L5.2	16.2772	16.2697	16.377	16.1982	16.2158	16.2529	16.719	16.802	16.8781	24.3031	24.4363	24.5696	21.5265	21.3618	21.6774	25.1581	25.1884	25.1738	24.8799	24.8926	24.9944
L5.3	15.7509	15.4575	15.5559	14.9973	14.7274	14.7935	15.4106	15.3747	15.5179	23.2313	22.807	22.9319	20.7237	20.4927	20.5359	24.2121	24.0836	24.1035	24.0212	23.9752	24.2191
L6.1	17.9785	17.7422	17.8064	18.6809	18.6951	18.7218	19.2345	18.7905	19.0118	26.0657	25.7827	25.8774	22.9045	22.5242	22.7783	25.7564	25.6019	25.7189	25.43	25.2507	25.2837
L6.2	19.452	19.4063	19.5946	20.0305	20.0911	19.9678	20.5968	20.5557	20.757	30.9829	30.7158	31.2621	25.0159	24.9777	25.0428	27.384	27.3459	27.393	27.2694	26.9367	27.0423
L6.3	16.8747	16.8409	16.8322	17.1978	17.4012	17.0286	17.6836	17.4473	17.5953	23.7459	23.5829	23.813	21.3075	21.6189	21.7974	25.1373	24.8265	25.027	24.8778	24.3878	24.1208
L6.4	15.8109	15.7891	16.0509	16.6327	16.3641	16.4424	16.806	16.6726	16.7312	24.5569	24.7056	24.507	21.7931	21.4893	21.5461	24.44	24.2672	24.3856	24.1771	23.8202	23.9859
L6.5	20.5187	20.4398	20.4569	20.9382	20.8819	21.0014	21.7798	21.4501	21.6622	30.4974	30.057	30.7818	25.9013	25.8558	25.724	28.8637	28.6144	28.4093	28.481	28.5371	28.551
L6.6	16.3669	16.2518	16.3955	16.1822	16.0129	16.1231	16.9401	16.7298	16.9514	24.3017	23.9842	24.2891	21.6088	21.2459	21.5302	24.9432	24.8943	24.903	24.7915	24.765	25.0428
L6.7	16.9189	16.8533	16.8882	17.3472	17.2887	17.1768	17.8324	17.7141	17.8363	28.7467	28.6043	28.8731	22.4518	22.1454	22.1391	24.7211	24.6183	24.6849	24.7067	24.4149	24.646
L6.8	16.2472	16.3624	16.4299	16.6983	16.6212	16.5639	16.925	17.2838	17.2237	22.2411	22.63	22.3339	20.9659	20.94	21.0363	24.2627	24.2367	24.4694	24.1058	24.1252	24.3549
L6.9	17.4502	17.6249	16.2677	17.5	17.627	17.6986	18.3382	17.8359	17.8649	28.313	27.6077	26.7163	22.709	22.2966	22.1174	24.8712	24.6804	24.4683	24.2545	24.1044	23.8589
L6.10	16.0605	16.169	16.1318	16.2955	15.0294	16.6228	16.9862	16.9277	16.9756	24.5032	24.4575	24.728	22.1708	22.2305	22.4212	24.5339	24.7315	24.501	24.4171	24.1344	24.4607
L6.11	16.7279	16.5841	16.666	17.024	17.0747	17.2386	17.5549	17.6285	17.4478	30.9664	31.381	31.502	23.2323	23.0712	23.0896	25.2492	25.3442	25.3035	25.1457	25.1692	25.1193
L6.12	16.9749	16.9642	16.8873	17.5805	17.4578	17.4064	18.0979	17.854	18.1064	26.9989	26.6344	26.7531	22.4539	22.2334	22.3767	24.7098	24.5241	24.5315	24.6302	24.5805	24.4889
P1.1	17.9476	18.1159	17.9824	16.8964	18.0981	18.1176	18.8857	18.6723	18.6238	25.9556	25.7094	25.9097	22.6479	22.6759	22.5606	26.2136	26.0999	26.3049	26.1329	25.8498	26.1448
P2.1	15.8603	15.8347	15.8527	15.6017	15.6478	15.6533	16.1	16.3308	16.2641	24.9798	25.4385	25.2646	21.1693	21.2512	21.269	24.5499	24.4573	24.4698	24.4357	24.448	24.4364
P2.2	16.481	16.2866	16.372	16.1848	16.1157	16.2771	16.6661	16.6823	16.7361	24.9763	24.8266	24.9831	21.8047	21.7337	21.8532	24.8442	24.8037	24.8683	24.8159	24.7729	24.7832
P3.1	18.6543	18.6372	18.647	19.5911	19.7169	19.5909	20.329	20.1667	20.2815	27.9631	27.9705	28.2392	25.2683	25.2635	25.4389	27.7096	27.7297	27.8312	26.8587	27.1322	26.5186
P3.2	17.9765	17.9639	18.1443	18.2566	18.3919	18.2902	18.6414	18.6069	18.7755	26.3167	26.2745	26.5344	23.671	23.6621	23.7241	26.581	26.3906	26.5975	26.3407	26.3128	26.382
P4.1	15.4497	15.4405	15.4789	15.4486	15.2818	15.4094	15.9974	15.8632	15.9196	24.2079	23.9583	24.3093	20.712	20.611	20.922	24.0135	24.1993	23.9664	23.7796	24.736	23.8253
P4.2	18.2118	18.1876	18.3761	19.2075	19.1868	19.2738	19.5035	19.5471	19.5177	28.2186	28.4495	28.6017	23.9299	24.017	24.1653	27.4739	27.3108	27.432	26.7076	26.6475	26.7837
P5.1	13.7258	13.5724	13.7417	13.7476	13.5197	13.7149	14.3456	14.0761	14.2337	22.359	22.5122	22.9444	19.7401	19.7753	19.8037	22.956	22.7856	23.6115	22.8008	22.8279	22.5944
P5.2	15.8242	15.5257	15.7155	16.1526	15.9987	16.0888	16.7751	16.5618	16.8077	22.8231	22.8391	22.9566	21.0037	20.6661	20.8206	24.7112	24.5911	24.5114	24.5172	24.592	24.4893
P5.3	17.78	17.6841	17.7624	18.0679	17.8534	18.3422	18.7419	18.7879	18.9489	26.824	26.8002	26.7846	23.3676	23.5509	23.329	26.351	26.2637	26.1914	26.1753	26.0738	26.1495
P5.4	17.999	17.6317	17.7428	18.3813	18.0399	18.1822	18.9877	18.6348	18.7034	26.7525	26.9822	26.783	23.8677	23.8594	23.9237	26.5785	26.0962	26.3163	26.4514	26.2493	26.3128
P5.5	14.9205	15.1549	15.0163	15.5763	15.4032	15.5344	15.7721	15.6808	15.9309	24.7814	24.4475	24.4951	20.9097	20.6884	20.8045	23.8254	23.7878	23.6619	23.5513	23.4512	23.6156
P5.6	17.7694	17.4687	17.9196	18.539	18.2708	18.3919	19.0722	18.5293	18.9102	26.1117	25.9571	25.8394	22.8135	22.4651	22.7027	26.168	25.9466	26.0381	26.206	26.0706	25.8672
P6.1	16.6766	16.5998	16.8432	17.1572	16.9572	17.1984	17.9583	17.5711	17.6964	23.6046	23.5597	23.9642	21.2196	21.081	21.3899	24.4856	24.5799	24.2507	24.3298	24.359	24.5913
P6.2	17.3927	17.4788	17.5261	18.2852	18.3904	18.545	18.8369	19.0401	18.9866	27.6624	27.6738	27.7846	22.96	22.676	22.7758	26.0763	26.2181	26.2333	26.0752	26.4618	25.9398
P6.3	17.7882	17.7903	17.7477	18.7843	18.421	18.4687	19.0663	18.9447	19.2267	25.328	25.1135	25.3928	22.6117	22.4563	22.5803	25.7806	25.6041	25.7114	25.6428	25.317	25.528
P6.4	16.8687	16.767	17.0488	16.9836	17.151	16.8395	17.6904	17.7071	17.3556	24.7041	24.7014	24.777	22.5644	22.197	22.0868	25.3041	24.9266	25.0338	25.1594	24.8952	24.9346
P6.5	16.499	16.5497	16.4236	17.379	17.5033	17.5965	17.779	17.886	17.9361	27.0263	27.0046	26.9831	21.7231	21.7264	21.6889	24.0901	24.2314	24.0999	24.2019	24.6786	24.3161
P6.6	15.6196	15.6738	15.3155	16.1947	16.2098	16.0371	15.1784	15.4233	15.2656	24.2154	23.7761	23.9863	19.6004	19.4947	19.2883	22.7297	22.6981	22.5767	22.7356	22.5224	22.763
P6.7	15.2255	15.1157	15.2067	15.6671	15.4461	15.4219	16.0418	16.036	15.8657	25.7255	25.2628	25.3384	20.2366	20.5543	20.6931	23.2623	23.5584	23.3786	23.5639	23.3838	23.4652
P6.8	15.9235	15.6878	15.8297	16.9902	16.9886	16.8111	17.389	17.203	17.4457	26.5702	26.6562	26.7383	21.4942	21.6196	21.5118	24.159	24.0075	24.1215	24.6198	24.2846	24.3924
P6.9	15.0929	15.1851	15.5198	16.4009	16.2138	15.8953	15.1946	15.2516	15.1293	24.7036	24.9525	24.2641	19.6788	19.5328	19.5248	23.1141	23.42	23.4196	23.1857	22.9181	22.826
P7.1	18.3132	18.0463	17.9026	18.5072	18.4936	18.4219	19.0799	18.961	19.0658	29.6798	29.8797	29.9783	23.4309	23.3753	23.378	25.8787	25.8949	25.737	25.6365	25.735	25.4963
P7.2	19.5343	19.2454	19.1288	19.445	19.265	19.403	19.9913	19.9871	19.9799	29.2647	29.3367	29.3991	26.6602	26.3285	26.2975	28.5712	29.1029	28.5776	28.2662	28.2088	27.9961
P7.3	13.8007	13.6427	13.6334	14.4306	14.5339	14.3681	14.8256	14.772	14.6756	24.0076	23.8875	24.0484	21.4842	21.3956	21.4157	23.4011	23.3064	23.4734	23.2188	23.397	23.2534
P7.4	17.6064	17.3917	17.219	17.4044	17.4486	17.0195	18.0845	17.9838	18.2221	25.1949	25.0155	25.0547	22.7874	22.7337	22.7323	26.0668	25.8665	25.727	25.8644	25.9292	25.593
P8.1	15.4823	15.4589	15.437	15.7028	15.5982	15.7115	15.9895	15.9909	15.8988	22.6451	22.4862	22.5136	19.5722	19.5308	19.5949	23.1787	23.181	23.1351	23.0287	22.9871	22.9907
P8.2	14.5567	14.5345	14.5409	14.1108	13.78	13.8619	14.7514	14.816	14.8416	22.8029	22.8633	22.8887	18.8084	18.7968	18.8257	23.0838	22.864	22.8944	22.6669	22.6367	22.6142
P9.1	16.1937	16.2186	16.3274	16.2609	16.1503	16.3096	16.7305	16.875	16.7833	25.2079	25.2928	25.2612	21.2915	21.1788	21.1471	24.6958	24.5805	24.6145	24.412	24.5333	24.5962
P9.2	14.4862	14.5749	14.4693	15.1305	14.8846	14.9353	15.0031	14.9188	14.8986	24.1026	23.9267	23.832	19.3838	19.348	19.3108	22.8505	22.6988	22.7255	22.5879	22.4795	22.5887
P10.1	17.4654	17.2734	17.4505	18.0007	17.8691	17.966	18.7168	18.3727	18.5414	30.8218	29.6634	30.203	23.6579	23.6376	23.5086	25.5575	25.3604	25.4887	25.4727	25.4595	25.6485
P10.2	17.1582	17.1108	16.7486	17.4245	17.2236	17.484	18.1388	17.8526	18.0131	24.4339	24.2005	24.2362	22.0707	21.9267	21.9903	24.931	24.8726	25.0278	24.9345	24.7379	24.791
P11.1	15.373	15.368	15.4106	16.2399	16.2779	16.2264	16.1041	16.2113	16.1342	25.6843	25.8045	25.6863	20.432	20.4679	20.397	23.4177	23.5965	23.5034	23.3107	23.3008	23.3413
P11.2	14.9115	15.1033	14.9394	14.7166	14.7725	14.9266	15.394	15.4579	15.5555	23.0976	22.967	22.9643	20.3954	20.2262	20.2982	23.4416	23.4079	23.439	23.2901	23.2687	23.5416
P12.1	17.9298	17.8463	17.8415	18.2366	18.1005	18.1189	18.7479	18.6957	18.586	26.3464	26.1409	26.181	22.7543	22.4337	22.4419	25.9533	25.8609	25.9834	25.8581	25.8294	26.2052
P12.2	15.4968	15.5526	15.4678	15.2693	15.42	15.4164	15.8001	15.9248	15.7735	24.0095	24.0106	24.1919	20.9649	20.8792	20.7675	24.2346	24.4246	24.4492	24.1827	24.1958	24.202
P13.1	16.3437	16.3038	16.2887	16.8078	16.7838	16.8629	17.2924	17.3658	17.3593	24.1367	24.12	24.1841	21.1857	21.1713	21.1767	25.0001	24.958	24.9567	24.8455	24.8808	24.8338
P13.2	16.4432	16.3886	16.5407	16.4644	16.5629	16.6621	17.1005	16.9551	17.1798	23.598	23.7135	23.7528	20.8835	20.8709	20.9967	23.9447	24.1235	24.2195	23.9101	23.9579	23.982
P14.1	15.5384	15.7237	15.7746	15.4537	15.4236	15.4795	15.9978	16.1156	16.0093	27.725	27.4458	27.247	22.2542	22.3924	22.2311	25.2498	25.4538	25.4389	24.9925	25.2377	24.9454
P14.2	15.481	15.4791	15.6119	15.7486	15.5858	15.6273	16.3052	16.2774	16.2281	31.6143	31.3584	31.879	22.4187	22.3029	22.4577	24.9642	24.9995	24.902	24.7379	24.7416	24.6782
P15.1	21.0605	21.1156	21.229	21.7582	21.6767	21.7391	22.129	22.3184	22.2855	28.9533	29.0499	29.1879	26.0662	25.9645	26.102	28.9389	29.1949	28.9444	28.716	28.4047	28.4863
P15.2	17.9704	18.0138	18.1137	19.3589	19.2565	19.3087	19.5291	19.4787	19.519	27.6993	27.8685	27.7109	24.3439	24.4044	24.2602	26.551	26.5947	26.3814	26.361	26.0257	26.4083
P16.1	13.9261	14.0905	14.0038	13.8759	14.0071	13.963	14.462	14.4176	14.4632	19.2139	19.4168	19.3441	18.198	18.2628	18.2598	22.1857	22.2642	22.2067	21.931	22.1432	22.1707
log50-11	15.8173	15.9972	15.8757	15.8043	15.5147	15.2739	16.2343	16.2196	16.177	24.4654	24.705	24.6841	19.9674	19.8292	19.7391	24.8376	24.854	24.8859	24.8901	24.8141	24.6987
log50-12	18.5494	18.4387	18.5487	18.6557	18.5464	18.3779	19.3181	18.9702	18.8682	27.3509	25.9672	26.1714	22.9291	22.6674	22.5366	27.443	27.161	27.1147	26.9913	27.0185	27.2609

## Sheet: File 7b
Additional File 7b. Sample calculation of copy number from Ct values for Isolate P6.7
The formula in each cell is 2^-[Ct(target gene)*PAE(target gene) - Ct(reference gene)*PAE(reference gene)]
		Gtp						Tif						Average of both reference genes
Target Name					Mean	Std Dev					Mean	Std Dev		Mean	Std Dev
Gtp or Tif	Cт	23.2623	23.5584	23.3786				23.5639	23.3838	23.4652
18S	15.2255	151.691	183.856	163.59	171.253	15.6291		225.938	200.685	211.728	219.017	13.5252		195.135	28.3713
18S	15.1157	163.128	197.718	175.925				242.973	215.816	227.692
18S	15.2067	153.584	186.15	165.632				228.758	203.19	214.37
Total 28S	15.6671	158.533	192.148	170.969	192.569	21.569		236.129	209.737	221.278	246.278	22.046		219.424	34.8028
Total 28S	15.4461	182.659	221.39	196.987				272.063	241.655	254.952
Total 28S	15.4219	185.516	224.853	200.069				276.319	245.435	258.94
Uninserted 28S	16.0418	159.78	193.66	172.314	182.263	18.4291		237.986	211.387	223.018	233.098	17.5997		207.68	31.4584
Uninserted 28S	16.036	160.356	194.358	172.935				238.844	212.149	223.822
Uninserted 28S	15.8657	178.383	216.207	192.376				265.693	235.997	248.983
rPok	25.2628	0.561194	0.680189	0.605216	0.601411	0.0548207		0.835875	0.742451	0.783304	0.769149	0.0454699		0.68528	0.0998965
rPok	25.3384	0.535444	0.648979	0.577446				0.797521	0.708384	0.747362
rPok
tPok	20.5543	8.05506	9.76305	8.68693	8.46311	0.845259		12.0491	10.7024	11.2913	10.87	0.78029		9.66658	1.47699
tPok	20.6931	7.37692	8.94111	7.95559				11.035	9.80163	10.341
tPok
Tif	23.5639	0.671385	0.813745	0.724051	0.783755	0.0776151
Tif	23.3838	0.755867	0.91614	0.81516
Tif	23.4652	0.716445	0.868359	0.772646
